# Supplementary material for: Chitosomes-In-Chitosan Hydrogel for Acute Skin Injuries: Prevention and Infection Control
Source: Mar Drugs. 2021 May 12;19(5):269. doi: 10.3390/md19050269 (PMC8150996; doi:10.3390/md19050269)
Supplement: Supplementary file 1 [file marinedrugs-19-00269-s001.zip]

Archive with 1 entries (1 files):
- marinedrugs-1211569-supplementary.pdf
